# Supplementary material for: Behavioral Immune System and Ingroup Derogation: The Effects of Infectious Diseases on Ingroup Derogation Attitudes
Source: PLoS One. 2015 Mar 27;10(3):e0122794. doi: 10.1371/journal.pone.0122794 (PMC4376670; doi:10.1371/journal.pone.0122794)
Supplement: S1 Raw Data — (ZIP) [file pone.0122794.s001.zip]

Archive with 390 entries (386 files):
- Exp1/
- Exp1/CHENGXU1-1-1.edat2
- Exp1/CHENGXU1-1-1.txt
- Exp1/CHENGXU1-10-1.edat2
- Exp1/CHENGXU1-10-1.txt
- Exp1/CHENGXU1-11-1.edat2
- Exp1/CHENGXU1-11-1.txt
- Exp1/CHENGXU1-12-1.edat2
- Exp1/CHENGXU1-12-1.txt
- Exp1/CHENGXU1-13-1.edat2
- Exp1/CHENGXU1-13-1.txt
- Exp1/CHENGXU1-14-1.edat2
- Exp1/CHENGXU1-14-1.txt
- Exp1/CHENGXU1-15-1.edat2
- Exp1/CHENGXU1-15-1.txt
- Exp1/CHENGXU1-16-1.edat2
- Exp1/CHENGXU1-16-1.txt
- Exp1/CHENGXU1-17-1.edat2
- Exp1/CHENGXU1-17-1.txt
- Exp1/CHENGXU1-18-1.edat2
- Exp1/CHENGXU1-18-1.txt
- Exp1/CHENGXU1-19-1.edat2
- Exp1/CHENGXU1-19-1.txt
- Exp1/CHENGXU1-2-1.edat2
- Exp1/CHENGXU1-2-1.txt
- Exp1/CHENGXU1-20-1.edat2
- Exp1/CHENGXU1-20-1.txt
- Exp1/CHENGXU1-21-1.edat2
- Exp1/CHENGXU1-21-1.txt
- Exp1/CHENGXU1-22-1.edat2
- Exp1/CHENGXU1-22-1.txt
- Exp1/CHENGXU1-23-1.edat2
- Exp1/CHENGXU1-23-1.txt
- Exp1/CHENGXU1-24-1.edat2
- Exp1/CHENGXU1-24-1.txt
- Exp1/CHENGXU1-25-1.edat2
- Exp1/CHENGXU1-25-1.txt
- Exp1/CHENGXU1-26-1.edat2
- Exp1/CHENGXU1-26-1.txt
- Exp1/CHENGXU1-27-1.edat2
- Exp1/CHENGXU1-27-1.txt
- Exp1/CHENGXU1-28-1.edat2
- Exp1/CHENGXU1-28-1.txt
- Exp1/CHENGXU1-29-1.edat2
- Exp1/CHENGXU1-29-1.txt
- Exp1/CHENGXU1-3-1.edat2
- Exp1/CHENGXU1-3-1.txt
- Exp1/CHENGXU1-30-1.edat2
- Exp1/CHENGXU1-30-1.txt
- Exp1/CHENGXU1-4-1.edat2
- Exp1/CHENGXU1-4-1.txt
- Exp1/CHENGXU1-5-1.edat2
- Exp1/CHENGXU1-5-1.txt
- Exp1/CHENGXU1-6-1.edat2
- Exp1/CHENGXU1-6-1.txt
- Exp1/CHENGXU1-7-1.edat2
- Exp1/CHENGXU1-7-1.txt
- Exp1/CHENGXU1-8-1.edat2
- Exp1/CHENGXU1-8-1.txt
- Exp1/CHENGXU1-9-1.edat2
- Exp1/CHENGXU1-9-1.txt
- Exp1/CHENGXU2-1-1.edat2
- Exp1/CHENGXU2-1-1.txt
- Exp1/CHENGXU2-10-1.edat2
- Exp1/CHENGXU2-10-1.txt
- Exp1/CHENGXU2-11-1.edat2
- Exp1/CHENGXU2-11-1.txt
- Exp1/CHENGXU2-12-1.edat2
- Exp1/CHENGXU2-12-1.txt
- Exp1/CHENGXU2-13-1.edat2
- Exp1/CHENGXU2-13-1.txt
- Exp1/CHENGXU2-14-1.edat2
- Exp1/CHENGXU2-14-1.txt
- Exp1/CHENGXU2-15-1.edat2
- Exp1/CHENGXU2-15-1.txt
- Exp1/CHENGXU2-16-1.edat2
- Exp1/CHENGXU2-16-1.txt
- Exp1/CHENGXU2-17-1.edat2
- Exp1/CHENGXU2-17-1.txt
- Exp1/CHENGXU2-18-1.edat2
- Exp1/CHENGXU2-18-1.txt
- Exp1/CHENGXU2-19-1.edat2
- Exp1/CHENGXU2-19-1.txt
- Exp1/CHENGXU2-2-1.edat2
- Exp1/CHENGXU2-2-1.txt
- Exp1/CHENGXU2-20-1.edat2
- Exp1/CHENGXU2-20-1.txt
- Exp1/CHENGXU2-21-1.edat2
- Exp1/CHENGXU2-21-1.txt
- Exp1/CHENGXU2-22-1.edat2
- Exp1/CHENGXU2-22-1.txt
- Exp1/CHENGXU2-23-1.edat2
- Exp1/CHENGXU2-23-1.txt
- Exp1/CHENGXU2-24-1.edat2
- Exp1/CHENGXU2-24-1.txt
- Exp1/CHENGXU2-25-1.edat2
- Exp1/CHENGXU2-25-1.txt
- Exp1/CHENGXU2-26-1.edat2
- Exp1/CHENGXU2-26-1.txt
- Exp1/CHENGXU2-27-1.edat2
- Exp1/CHENGXU2-27-1.txt
- Exp1/CHENGXU2-28-1.edat2
- Exp1/CHENGXU2-28-1.txt
- Exp1/CHENGXU2-29-1.edat2
- Exp1/CHENGXU2-29-1.txt
- Exp1/CHENGXU2-3-1.edat2
- Exp1/CHENGXU2-3-1.txt
- Exp1/CHENGXU2-30-1.edat2
- Exp1/CHENGXU2-30-1.txt
- Exp1/CHENGXU2-4-1.edat2
- Exp1/CHENGXU2-4-1.txt
- Exp1/CHENGXU2-5-1.edat2
- Exp1/CHENGXU2-5-1.txt
- Exp1/CHENGXU2-6-1.edat2
- Exp1/CHENGXU2-6-1.txt
- Exp1/CHENGXU2-7-1.edat2
- Exp1/CHENGXU2-7-1.txt
- Exp1/CHENGXU2-8-1.edat2
- Exp1/CHENGXU2-8-1.txt
- Exp1/CHENGXU2-9-1.edat2
- Exp1/CHENGXU2-9-1.txt
- Exp1/EXP1_FINAL.sav
- Exp1/PVD.sav
- Exp2/
- Exp2/CHENGXU1-1-1-1.edat2
- Exp2/CHENGXU1-1-1-1.txt
- Exp2/CHENGXU1-1-10-1.edat2
- Exp2/CHENGXU1-1-10-1.txt
- Exp2/CHENGXU1-1-11-1.edat2
- Exp2/CHENGXU1-1-11-1.txt
- Exp2/CHENGXU1-1-12-1.edat2
- Exp2/CHENGXU1-1-12-1.txt
- Exp2/CHENGXU1-1-13-1.edat2
- Exp2/CHENGXU1-1-13-1.txt
- Exp2/CHENGXU1-1-14-1.edat2
- Exp2/CHENGXU1-1-14-1.txt
- Exp2/CHENGXU1-1-15-1.edat2
- Exp2/CHENGXU1-1-15-1.txt
- Exp2/CHENGXU1-1-16-1.edat2
- Exp2/CHENGXU1-1-16-1.txt
- Exp2/CHENGXU1-1-17-1.edat2
- Exp2/CHENGXU1-1-17-1.txt
- Exp2/CHENGXU1-1-18-1.edat2
- Exp2/CHENGXU1-1-18-1.txt
- Exp2/CHENGXU1-1-19-1.edat2
- Exp2/CHENGXU1-1-19-1.txt
- Exp2/CHENGXU1-1-2-1.edat2
- Exp2/CHENGXU1-1-2-1.txt
- Exp2/CHENGXU1-1-20-1.edat2
- Exp2/CHENGXU1-1-20-1.txt
- Exp2/CHENGXU1-1-3-1.edat2
- Exp2/CHENGXU1-1-3-1.txt
- Exp2/CHENGXU1-1-4-1.edat2
- Exp2/CHENGXU1-1-4-1.txt
- Exp2/CHENGXU1-1-5-1.edat2
- Exp2/CHENGXU1-1-5-1.txt
- Exp2/CHENGXU1-1-6-1.edat2
- Exp2/CHENGXU1-1-6-1.txt
- Exp2/CHENGXU1-1-7-1.edat2
- Exp2/CHENGXU1-1-7-1.txt
- Exp2/CHENGXU1-1-8-1.edat2
- Exp2/CHENGXU1-1-8-1.txt
- Exp2/CHENGXU1-1-9-1.edat2
- Exp2/CHENGXU1-1-9-1.txt
- Exp2/CHENGXU1-2-1-1.edat2
- Exp2/CHENGXU1-2-1-1.txt
- Exp2/CHENGXU1-2-10-1.edat2
- Exp2/CHENGXU1-2-10-1.txt
- Exp2/CHENGXU1-2-11-1.edat2
- Exp2/CHENGXU1-2-11-1.txt
- Exp2/CHENGXU1-2-12-1.edat2
- Exp2/CHENGXU1-2-12-1.txt
- Exp2/CHENGXU1-2-13-1.edat2
- Exp2/CHENGXU1-2-13-1.txt
- Exp2/CHENGXU1-2-14-1.edat2
- Exp2/CHENGXU1-2-14-1.txt
- Exp2/CHENGXU1-2-15-1.edat2
- Exp2/CHENGXU1-2-15-1.txt
- Exp2/CHENGXU1-2-16-1.edat2
- Exp2/CHENGXU1-2-16-1.txt
- Exp2/CHENGXU1-2-17-1.edat2
- Exp2/CHENGXU1-2-17-1.txt
- Exp2/CHENGXU1-2-18-1.edat2
- Exp2/CHENGXU1-2-18-1.txt
- Exp2/CHENGXU1-2-19-1.edat2
- Exp2/CHENGXU1-2-19-1.txt
- Exp2/CHENGXU1-2-2-1.edat2
- Exp2/CHENGXU1-2-2-1.txt
- Exp2/CHENGXU1-2-20-1.edat2
- Exp2/CHENGXU1-2-20-1.txt
- Exp2/CHENGXU1-2-3-1.edat2
- Exp2/CHENGXU1-2-3-1.txt
- Exp2/CHENGXU1-2-4-1.edat2
- Exp2/CHENGXU1-2-4-1.txt
- Exp2/CHENGXU1-2-5-1.edat2
- Exp2/CHENGXU1-2-5-1.txt
- Exp2/CHENGXU1-2-6-1.edat2
- Exp2/CHENGXU1-2-6-1.txt
- Exp2/CHENGXU1-2-7-1.edat2
- Exp2/CHENGXU1-2-7-1.txt
- Exp2/CHENGXU1-2-8-1.edat2
- Exp2/CHENGXU1-2-8-1.txt
- Exp2/CHENGXU1-2-9-1.edat2
- Exp2/CHENGXU1-2-9-1.txt
- Exp2/CHENGXU2-1-1-1.edat2
- Exp2/CHENGXU2-1-1-1.txt
- Exp2/CHENGXU2-1-10-1.edat2
- Exp2/CHENGXU2-1-10-1.txt
- Exp2/CHENGXU2-1-11-1.edat2
- Exp2/CHENGXU2-1-11-1.txt
- Exp2/CHENGXU2-1-12-1.edat2
- Exp2/CHENGXU2-1-12-1.txt
- Exp2/CHENGXU2-1-13-1.edat2
- Exp2/CHENGXU2-1-13-1.txt
- Exp2/CHENGXU2-1-14-1.edat2
- Exp2/CHENGXU2-1-14-1.txt
- Exp2/CHENGXU2-1-15-1.edat2
- Exp2/CHENGXU2-1-15-1.txt
- Exp2/CHENGXU2-1-16-1.edat2
- Exp2/CHENGXU2-1-16-1.txt
- Exp2/CHENGXU2-1-17-1.edat2
- Exp2/CHENGXU2-1-17-1.txt
- Exp2/CHENGXU2-1-18-1.edat2
- Exp2/CHENGXU2-1-18-1.txt
- Exp2/CHENGXU2-1-19-1.edat2
- Exp2/CHENGXU2-1-19-1.txt
- Exp2/CHENGXU2-1-2-1.edat2
- Exp2/CHENGXU2-1-2-1.txt
- Exp2/CHENGXU2-1-20-1.edat2
- Exp2/CHENGXU2-1-20-1.txt
- Exp2/CHENGXU2-1-3-1.edat2
- Exp2/CHENGXU2-1-3-1.txt
- Exp2/CHENGXU2-1-4-1.edat2
- Exp2/CHENGXU2-1-4-1.txt
- Exp2/CHENGXU2-1-5-1.edat2
- Exp2/CHENGXU2-1-5-1.txt
- Exp2/CHENGXU2-1-6-1.edat2
- Exp2/CHENGXU2-1-6-1.txt
- Exp2/CHENGXU2-1-7-1.edat2
- Exp2/CHENGXU2-1-7-1.txt
- Exp2/CHENGXU2-1-8-1.edat2
- Exp2/CHENGXU2-1-8-1.txt
- Exp2/CHENGXU2-1-9-1.edat2
- Exp2/CHENGXU2-1-9-1.txt
- Exp2/CHENGXU2-2-1-1.edat2
- Exp2/CHENGXU2-2-1-1.txt
- Exp2/CHENGXU2-2-10-1.edat2
- Exp2/CHENGXU2-2-10-1.txt
- Exp2/CHENGXU2-2-11-1.edat2
- Exp2/CHENGXU2-2-11-1.txt
- Exp2/CHENGXU2-2-12-1.edat2
- Exp2/CHENGXU2-2-12-1.txt
- Exp2/CHENGXU2-2-13-1.edat2
- Exp2/CHENGXU2-2-13-1.txt
- Exp2/CHENGXU2-2-14-1.edat2
- Exp2/CHENGXU2-2-14-1.txt
- Exp2/CHENGXU2-2-15-1.edat2
- Exp2/CHENGXU2-2-15-1.txt
- Exp2/CHENGXU2-2-16-1.edat2
- Exp2/CHENGXU2-2-16-1.txt
- Exp2/CHENGXU2-2-17-1.edat2
- Exp2/CHENGXU2-2-17-1.txt
- Exp2/CHENGXU2-2-18-1.edat2
- Exp2/CHENGXU2-2-18-1.txt
- Exp2/CHENGXU2-2-19-1.edat2
- Exp2/CHENGXU2-2-19-1.txt
- Exp2/CHENGXU2-2-2-1.edat2
- Exp2/CHENGXU2-2-2-1.txt
- Exp2/CHENGXU2-2-20-1.edat2
- Exp2/CHENGXU2-2-20-1.txt
- Exp2/CHENGXU2-2-3-1.edat2
- Exp2/CHENGXU2-2-3-1.txt
- Exp2/CHENGXU2-2-4-1.edat2
- Exp2/CHENGXU2-2-4-1.txt
- Exp2/CHENGXU2-2-5-1.edat2
- Exp2/CHENGXU2-2-5-1.txt
- Exp2/CHENGXU2-2-6-1.edat2
- Exp2/CHENGXU2-2-6-1.txt
- Exp2/CHENGXU2-2-7-1.edat2
- Exp2/CHENGXU2-2-7-1.txt
- Exp2/CHENGXU2-2-8-1.edat2
- Exp2/CHENGXU2-2-8-1.txt
- Exp2/CHENGXU2-2-9-1.edat2
- Exp2/CHENGXU2-2-9-1.txt
- Exp2/environmental setting_pilot study.sav
- Exp2/EXP2_FINAL.sav
- Exp3/
- Exp3/chengxu1-1-1.edat2
- Exp3/chengxu1-1-1.txt
- Exp3/chengxu1-10-1.edat2
- Exp3/chengxu1-10-1.txt
- Exp3/chengxu1-11-1.edat2
- Exp3/chengxu1-11-1.txt
- Exp3/chengxu1-12-1.edat2
- Exp3/chengxu1-12-1.txt
- Exp3/chengxu1-13-1.edat2
- Exp3/chengxu1-13-1.txt
- Exp3/chengxu1-14-1.edat2
- Exp3/chengxu1-14-1.txt
- Exp3/chengxu1-15-1.edat2
[truncated: 90 more entries]
